# Supplementary material for: Targeting Mechanisms of the DNA Damage Response (DDR) and DNA Repair by Natural Compounds to Improve cAT-Triggered Tumor Cell Death
Source: Molecules. 2022 Jun 1;27(11):3567. doi: 10.3390/molecules27113567 (PMC9182506; doi:10.3390/molecules27113567)
Supplement: Supplementary file 1 [file molecules-27-03567-s001.zip]

Archive with 1 entries (1 files):
- molecules-1680101-supplementary.pdf
